# Supplementary material for: Cardiometabolic and renal phenotypes and transitions in the United States population
Source: Nat Cardiovasc Res. Author manuscript; Available in PMC 2024 Feb 3. (PMC7615595; doi:10.1038/s44161-023-00391-y)
Supplement: Supplementary Tables [file EMS192826-supplement-Supplementary_Tables.xlsx]

## Sheet: Supplementary Table 1
Risk factor distributions in cardiometabolic and renal clusters.
	Women												Men
	Whole sample	Height (cm)	BMI (kg/m2)	WHtR	HbA1c (%)	HDL (mmol/L)	Non-HDL (mmol/L)	SBP (mmHg)	DBP (mmHg)	Pulse rate (bpm)	eGFR (mL/min/1.73m2)		Whole sample	Height (cm)	BMI (kg/m2)	WHtR	HbA1c (%)	HDL (mmol/L)	Non-HDL (mmol/L)	SBP (mmHg)	DBP (mmHg)	Pulse rate (bpm)	eGFR (mL/min/1.73m2)
	min	127	13.2	0.35	3.3	0.4	0.7	73	30	34	5		min	130	14.1	0.36	3.2	0.4	0.6	72	30	32	5
	1th	144	17.7	0.41	4.4	0.7	1.7	90	42	52	33		1th	156	18.3	0.4	4.4	0.6	1.6	96	44	48	33
	5th	149	19.6	0.44	4.7	0.9	2.1	97	51	58	50		5th	161	20.5	0.44	4.8	0.8	2.1	103	53	54	51
	25th	156	23.7	0.52	5.1	1.2	2.9	108	63	66	76		25th	169	24.3	0.51	5.2	1	3	115	66	62	76
	median	160	27.6	0.59	5.4	1.4	3.6	119	70	74	94		median	174	27.3	0.57	5.5	1.2	3.8	124	74	70	92
	75th	165	32.6	0.66	5.8	1.7	4.4	134	78	82	112		75th	179	30.9	0.62	5.8	1.4	4.5	135	81	78	106
	95th	172	42	0.77	7.4	2.2	5.7	164	89	96	133		95th	187	38.3	0.72	7.7	1.9	5.8	160	93	92	125
	99th	177	50.4	0.87	10.8	2.7	6.9	188	100	108	148		99th	192	45.9	0.81	10.8	2.4	6.9	182	104	104	138
	max	194	76.1	1.14	17.8	5	15.4	270	136	148	186		max	206	74.1	1.06	18	4.6	15.2	234	135	220	207
	Low risk	Height (cm)	BMI (kg/m2)	WHtR	HbA1c (%)	HDL (mmol/L)	Non-HDL (mmol/L)	SBP (mmHg)	DBP (mmHg)	Pulse rate (bpm)	eGFR (mL/min/1.73m2)		Low risk	Height (cm)	BMI (kg/m2)	WHtR	HbA1c (%)	HDL (mmol/L)	Non-HDL (mmol/L)	SBP (mmHg)	DBP (mmHg)	Pulse rate (bpm)	eGFR (mL/min/1.73m2)
	min	145	13.2	0.35	3.3	0.7	0.8	73	30	38	41		min	152	14.1	0.36	3.3	0.5	0.7	79	30	36	45
	1th	151	16.6	0.39	4.2	0.9	1.5	86	44	52	63		1th	161	17	0.38	4.1	0.8	1.4	92	41	48	69
	5th	154	17.9	0.41	4.5	1.1	1.8	92	50	58	74		5th	166	18.4	0.4	4.5	0.9	1.8	98	50	52	80
	25th	160	20	0.45	4.9	1.4	2.4	100	59	66	91		25th	172	20.7	0.44	5	1.2	2.4	108	60	60	96
	median	164	21.9	0.47	5.1	1.6	2.8	105	65	72	106		median	176	22.5	0.46	5.2	1.4	2.9	114	67	66	108
	75th	168	23.9	0.51	5.3	1.8	3.3	111	70	78	119		75th	181	24.1	0.49	5.4	1.6	3.4	121	73	74	120
	95th	174	27.1	0.55	5.7	2.1	4.1	122	78	88	135		95th	188	26.8	0.53	5.8	1.8	4.1	132	81	84	135
	99th	179	29.5	0.59	6	2.3	4.7	130	82	92	148		99th	193	28.9	0.56	6.3	2	4.8	142	87	92	145
	max	187	34.2	0.68	8	2.7	6	151	94	106	163		max	204	33.6	0.61	8.9	2.4	6.1	168	95	108	173
	Mid-risk short	Height (cm)	BMI (kg/m2)	WHtR	HbA1c (%)	HDL (mmol/L)	Non-HDL (mmol/L)	SBP (mmHg)	DBP (mmHg)	Pulse rate (bpm)	eGFR (mL/min/1.73m2)		Mid-risk short	Height (cm)	BMI (kg/m2)	WHtR	HbA1c (%)	HDL (mmol/L)	Non-HDL (mmol/L)	SBP (mmHg)	DBP (mmHg)	Pulse rate (bpm)	eGFR (mL/min/1.73m2)
	min	132	16	0.41	3.3	0.4	0.8	78	30	36	43		min	136	17.8	0.4	3.6	0.5	1.3	74	30	34	60
	1th	142	20.1	0.47	4.4	0.7	1.8	88	43	52	74		1th	153	20.3	0.46	4.4	0.7	2.1	95	44	48	73
	5th	146	22.1	0.5	4.7	0.9	2.2	94	51	56	84		5th	158	22.3	0.49	4.7	0.8	2.7	101	52	54	80
	25th	152	25.6	0.55	5.1	1.1	3	103	60	64	99		25th	164	25	0.53	5.1	1	3.4	110	63	60	94
	median	155	28.4	0.59	5.3	1.3	3.5	109	66	70	111		median	168	27.2	0.56	5.4	1.1	3.9	116	69	66	105
	75th	158	31.7	0.64	5.6	1.5	4.1	117	72	76	123		75th	172	29.4	0.6	5.6	1.3	4.5	123	75	72	117
	95th	162	35.8	0.7	6.1	1.8	4.9	128	80	84	138		95th	176	33	0.64	6.2	1.6	5.3	135	82	80	130
	99th	165	38.2	0.74	7.1	2	5.5	138	85	88	150		99th	178	35.2	0.67	7.1	1.7	5.8	144	87	86	141
	max	173	42.4	0.81	8.6	2.5	7.3	152	93	104	173		max	184	38.1	0.72	8.4	2.1	7.1	156	96	96	207
	Mid-risk tall	Height (cm)	BMI (kg/m2)	WHtR	HbA1c (%)	HDL (mmol/L)	Non-HDL (mmol/L)	SBP (mmHg)	DBP (mmHg)	Pulse rate (bpm)	eGFR (mL/min/1.73m2)		Mid-risk tall	Height (cm)	BMI (kg/m2)	WHtR	HbA1c (%)	HDL (mmol/L)	Non-HDL (mmol/L)	SBP (mmHg)	DBP (mmHg)	Pulse rate (bpm)	eGFR (mL/min/1.73m2)
	min	157	16.1	0.4	3.6	0.6	1.1	82	41	44	12		min	169	18	0.39	3.3	0.4	0.9	82	40	36	13
	1th	158	20.6	0.45	4.4	0.7	1.9	95	55	52	51		1th	172	20.9	0.45	4.3	0.7	2.1	97	53	48	53
	5th	160	22.6	0.49	4.7	0.9	2.4	101	61	58	62		5th	175	22.6	0.47	4.7	0.8	2.6	104	60	52	65
	25th	164	26.2	0.55	5.1	1.1	3.2	111	69	66	79		25th	178	25.2	0.51	5.1	1	3.3	114	70	60	79
	median	167	29.3	0.59	5.4	1.3	3.7	119	75	72	91		median	182	27.4	0.55	5.4	1.1	3.9	120	75	66	90
	75th	171	32.5	0.63	5.7	1.5	4.2	128	80	78	105		75th	186	29.8	0.58	5.6	1.3	4.4	128	80	72	101
	95th	176	36.4	0.68	6.2	1.8	4.9	140	88	88	122		95th	191	33.2	0.63	6.1	1.6	5.2	141	89	80	117
	99th	180	39	0.71	7.1	2	5.5	150	94	92	136		99th	196	35.2	0.66	7.1	1.7	5.7	148	94	84	127
	max	194	44.4	0.77	8.7	2.3	6.8	165	105	104	157		max	206	38.5	0.7	8.5	1.9	6.9	165	110	92	142
	Low BMI, high HDL	Height (cm)	BMI (kg/m2)	WHtR	HbA1c (%)	HDL (mmol/L)	Non-HDL (mmol/L)	SBP (mmHg)	DBP (mmHg)	Pulse rate (bpm)	eGFR (mL/min/1.73m2)		Low BMI, high HDL	Height (cm)	BMI (kg/m2)	WHtR	HbA1c (%)	HDL (mmol/L)	Non-HDL (mmol/L)	SBP (mmHg)	DBP (mmHg)	Pulse rate (bpm)	eGFR (mL/min/1.73m2)
	min	137	13.3	0.38	3.8	1.4	0.7	86	30	40	9		min	143	14.2	0.36	3.7	1.4	0.9	87	30	32	6
	1th	147	16.8	0.41	4.4	1.5	1.5	96	52	52	40		1th	156	17	0.4	4.4	1.5	1.4	99	47	48	39
	5th	151	18.7	0.43	4.7	1.7	2.1	102	59	56	54		5th	161	18.8	0.42	4.7	1.6	1.9	107	58	54	57
	25th	157	21.3	0.48	5.1	1.9	2.8	114	68	64	73		25th	169	21.6	0.47	5.1	1.8	2.6	119	68	62	77
	median	161	23.6	0.52	5.3	2.1	3.3	123	73	70	87		median	173	23.7	0.51	5.4	1.9	3.2	128	75	70	89
	75th	166	26.1	0.56	5.6	2.4	3.9	135	79	78	100		75th	178	26.2	0.55	5.7	2.2	3.8	139	82	78	102
	95th	171	30.7	0.63	6	2.9	4.8	153	88	90	118		95th	185	30	0.61	6.2	2.8	4.7	157	92	92	119
	99th	176	34.7	0.67	6.8	3.6	5.5	169	95	100	134		99th	190	33.4	0.66	7.3	3.4	5.4	174	101	104	132
	max	183	40.1	0.74	10.4	5	6.9	198	114	120	157		max	199	38.6	0.74	9.6	4.6	7.4	212	116	122	154
	High heart rate	Height (cm)	BMI (kg/m2)	WHtR	HbA1c (%)	HDL (mmol/L)	Non-HDL (mmol/L)	SBP (mmHg)	DBP (mmHg)	Pulse rate (bpm)	eGFR (mL/min/1.73m2)		High heart rate	Height (cm)	BMI (kg/m2)	WHtR	HbA1c (%)	HDL (mmol/L)	Non-HDL (mmol/L)	SBP (mmHg)	DBP (mmHg)	Pulse rate (bpm)	eGFR (mL/min/1.73m2)
	min	137	14.6	0.39	3.3	0.6	0.9	76	30	68	48		min	153	15.8	0.41	3.4	0.4	0.6	83	36	72	6
	1th	148	18.3	0.42	4.2	0.8	1.7	88	38	74	66		1th	160	19.6	0.44	4.3	0.6	1.8	97	52	76	42
	5th	152	20.2	0.46	4.5	1	2.2	94	46	78	83		5th	164	21.8	0.47	4.7	0.8	2.4	105	61	78	58
	25th	158	24	0.53	4.9	1.3	3	104	58	84	105		25th	171	25.2	0.53	5.2	1	3.2	117	71	84	78
	median	162	27.1	0.58	5.1	1.5	3.6	110	66	90	120		median	175	27.7	0.57	5.4	1.1	3.8	125	78	88	91
	75th	166	30.8	0.63	5.4	1.8	4.3	117	72	98	132		75th	179	30.2	0.61	5.7	1.3	4.4	133	84	96	105
	95th	172	36.1	0.7	5.9	2.2	5.5	131	81	108	151		95th	186	33.8	0.66	6.7	1.7	5.1	147	94	108	122
	99th	177	39.2	0.75	6.8	2.6	6.5	141	87	120	164		99th	192	35.9	0.69	7.6	1.9	5.7	157	101	120	132
	max	187	43.7	0.82	8.6	3.2	8.4	162	97	144	186		max	202	41	0.8	8.4	2.2	6.5	178	112	220	164
	High cholesterol	Height (cm)	BMI (kg/m2)	WHtR	HbA1c (%)	HDL (mmol/L)	Non-HDL (mmol/L)	SBP (mmHg)	DBP (mmHg)	Pulse rate (bpm)	eGFR (mL/min/1.73m2)		High cholesterol	Height (cm)	BMI (kg/m2)	WHtR	HbA1c (%)	HDL (mmol/L)	Non-HDL (mmol/L)	SBP (mmHg)	DBP (mmHg)	Pulse rate (bpm)	eGFR (mL/min/1.73m2)
	min	137	16.1	0.39	3.3	0.4	3.5	85	32	46	5		min	151	17.5	0.42	4	0.4	3.6	92	48	42	5
	1th	144	19.6	0.46	4.6	0.6	3.9	97	52	56	30		1th	157	21.3	0.48	4.6	0.6	4.1	102	58	52	43
	5th	149	21.8	0.51	4.9	0.8	4.3	105	59	60	45		5th	162	23.4	0.51	4.9	0.7	4.4	110	65	58	59
	25th	155	25.8	0.57	5.3	1	5	117	69	70	65		25th	169	26.6	0.56	5.3	0.9	5	119	74	68	76
	median	159	28.8	0.61	5.6	1.2	5.5	127	74	76	79		median	173	29	0.59	5.5	1	5.5	127	80	72	88
	75th	163	32.1	0.66	5.9	1.4	6.1	138	80	84	94		75th	177	31.4	0.63	5.8	1.2	6	135	85	80	101
	95th	168	36.6	0.72	6.9	1.8	7.3	154	88	96	112		95th	183	34.4	0.67	6.6	1.5	7.2	148	95	90	117
	99th	172	39.4	0.76	7.8	2	8.5	169	94	108	123		99th	187	36.5	0.7	7.6	1.7	8.7	157	101	98	126
	max	181	42.1	0.83	8.8	2.5	15.4	190	101	148	144		max	195	40	0.76	9.5	2.2	15.2	180	130	112	143
	High blood pressure	Height (cm)	BMI (kg/m2)	WHtR	HbA1c (%)	HDL (mmol/L)	Non-HDL (mmol/L)	SBP (mmHg)	DBP (mmHg)	Pulse rate (bpm)	eGFR (mL/min/1.73m2)		High blood pressure	Height (cm)	BMI (kg/m2)	WHtR	HbA1c (%)	HDL (mmol/L)	Non-HDL (mmol/L)	SBP (mmHg)	DBP (mmHg)	Pulse rate (bpm)	eGFR (mL/min/1.73m2)
	min	127	16.4	0.41	3.6	0.5	1.2	117	58	44	5		min	150	15.1	0.39	3.6	0.4	1.1	126	42	38	5
	1th	142	18.6	0.45	4.5	0.8	2	129	66	52	24		1th	155	18.9	0.45	4.4	0.7	2	133	59	46	17
	5th	147	20.7	0.49	4.9	0.9	2.5	136	71	56	41		5th	160	21.4	0.49	4.8	0.8	2.5	138	69	52	38
	25th	154	25	0.56	5.3	1.2	3.4	147	79	64	61		25th	167	25	0.55	5.3	1	3.4	149	80	62	59
	median	158	28.1	0.61	5.6	1.4	4.1	159	85	72	77		median	171	27.5	0.59	5.6	1.2	4	159	87	68	73
	75th	162	31.6	0.66	5.9	1.7	4.7	173	92	80	93		75th	176	30.2	0.63	6	1.4	4.6	171	95	76	87
	95th	168	37.3	0.73	7.1	2.1	5.6	197	105	94	112		95th	183	34.8	0.69	7.2	1.8	5.7	191	108	88	105
	99th	173	41	0.77	8.1	2.4	6.5	219	116	106	126		99th	188	37.5	0.73	8.1	2	6.4	208	118	96	118
	max	180	52.8	0.84	9.7	3.3	8.5	270	136	144	139		max	196	48.8	0.84	9.2	2.7	8.6	234	135	124	132
	Severe obesity	Height (cm)	BMI (kg/m2)	WHtR	HbA1c (%)	HDL (mmol/L)	Non-HDL (mmol/L)	SBP (mmHg)	DBP (mmHg)	Pulse rate (bpm)	eGFR (mL/min/1.73m2)		Severe obesity	Height (cm)	BMI (kg/m2)	WHtR	HbA1c (%)	HDL (mmol/L)	Non-HDL (mmol/L)	SBP (mmHg)	DBP (mmHg)	Pulse rate (bpm)	eGFR (mL/min/1.73m2)
	min	135	29.8	0.58	3.7	0.4	0.8	80	33	44	7		min	130	30.2	0.6	3.2	0.4	1.2	72	32	40	5
	1th	145	33.4	0.64	4.7	0.7	1.8	96	46	56	41		1th	158	32.4	0.63	4.6	0.6	1.8	100	50	52	42
	5th	150	35.1	0.67	4.9	0.8	2.3	103	56	60	61		5th	164	33.5	0.64	4.9	0.7	2.3	108	58	58	61
	25th	156	38.2	0.71	5.4	1.1	3.1	114	67	70	84		25th	171	35.8	0.68	5.4	0.9	3.2	120	69	68	83
	median	161	41.1	0.75	5.7	1.2	3.6	123	73	78	99		median	175	38.2	0.71	5.7	1	3.8	128	77	76	97
	75th	165	45.2	0.8	6.1	1.4	4.3	134	80	86	114		75th	180	41.8	0.76	6.2	1.2	4.4	138	84	82	111
	95th	171	52.9	0.9	7.4	1.8	5.1	154	90	100	133		95th	188	49.3	0.85	7.6	1.5	5.3	155	95	96	128
	99th	176	62	0.98	8.2	2.1	5.9	170	99	108	145		99th	192	57.5	0.92	8.6	1.8	6	166	105	104	142
	max	183	76.1	1.14	9.4	2.7	7.2	209	109	140	162		max	200	74.1	1.06	10	2.2	7.3	196	127	122	165
	Severe hyperglycemia	Height (cm)	BMI (kg/m2)	WHtR	HbA1c (%)	HDL (mmol/L)	Non-HDL (mmol/L)	SBP (mmHg)	DBP (mmHg)	Pulse rate (bpm)	eGFR (mL/min/1.73m2)		Severe hyperglycemia	Height (cm)	BMI (kg/m2)	WHtR	HbA1c (%)	HDL (mmol/L)	Non-HDL (mmol/L)	SBP (mmHg)	DBP (mmHg)	Pulse rate (bpm)	eGFR (mL/min/1.73m2)
	min	141	17.9	0.4	7.9	0.5	1.1	74	30	42	10		min	140	17	0.4	7.7	0.4	1.3	76	34	42	14
	1th	144	20.9	0.5	7.9	0.7	1.8	95	42	54	29		1th	154	20.1	0.45	8	0.6	1.8	95	44	54	29
	5th	148	22.8	0.53	8.3	0.8	2.6	104	52	60	44		5th	160	22.3	0.5	8.2	0.7	2.3	105	55	60	46
	25th	154	28.1	0.62	9	1	3.5	120	64	72	71		25th	167	26.4	0.57	8.9	0.9	3.4	119	67	70	73
	median	159	31.8	0.67	9.9	1.2	4.3	130	72	80	94		median	173	29.7	0.62	9.8	1.1	4.2	129	75	78	91
	75th	164	36.5	0.73	11.2	1.4	5.2	145	79	88	108		75th	178	33.4	0.66	11.1	1.2	5.1	141	82	88	105
	95th	171	43.6	0.82	13.6	1.9	6.6	174	91	102	127		95th	186	40.2	0.75	13.2	1.7	6.7	162	94	100	125
	99th	176	50.9	0.87	15.7	2.2	7.6	189	103	112	145		99th	190	48	0.84	15.1	2	8	186	101	110	137
	max	182	58.5	0.99	17.8	3.1	10.2	206	120	122	182		max	203	62	0.94	18	2.4	12.8	208	130	128	151
	Low DBP, low eGFR	Height (cm)	BMI (kg/m2)	WHtR	HbA1c (%)	HDL (mmol/L)	Non-HDL (mmol/L)	SBP (mmHg)	DBP (mmHg)	Pulse rate (bpm)	eGFR (mL/min/1.73m2)		Low DBP, low eGFR	Height (cm)	BMI (kg/m2)	WHtR	HbA1c (%)	HDL (mmol/L)	Non-HDL (mmol/L)	SBP (mmHg)	DBP (mmHg)	Pulse rate (bpm)	eGFR (mL/min/1.73m2)
	min	127	15.7	0.41	3.8	0.5	0.8	79	30	34	6		min	146	16.5	0.44	3.7	0.4	1	80	30	32	6
	1th	140	19	0.47	4.7	0.8	1.7	96	34	46	16		1th	154	20.2	0.49	4.6	0.7	1.5	93	36	46	12
	5th	145	21.6	0.52	5.1	1	2.1	108	41	52	30		5th	160	22.6	0.52	5	0.8	1.9	102	44	50	34
	25th	152	25.7	0.59	5.5	1.2	3	123	54	60	50		25th	166	26	0.58	5.5	1	2.6	116	55	58	52
	median	156	29.1	0.64	5.8	1.4	3.6	135	61	68	63		median	171	28.4	0.61	5.8	1.1	3.2	127	63	64	64
	75th	160	32.8	0.69	6.3	1.7	4.2	148	67	76	77		75th	175	31.2	0.65	6.3	1.4	3.8	137	69	72	76
	95th	166	37.8	0.76	7.7	2.1	5.1	170	74	86	93		95th	181	35	0.71	7.7	1.7	4.7	152	77	82	90
	99th	169	41.1	0.81	8.4	2.4	5.7	187	78	96	102		99th	184	37.6	0.75	8.4	1.9	5.3	164	82	90	98
	max	174	51.6	0.92	9.2	2.8	6.9	233	89	114	120		max	190	42.3	0.8	9	2.5	6.3	203	91	110	117

## Sheet: Supplementary Table 2
Pre-defined ranges used for data cleaning.
	Anthropometrics (3)	Height (cm)	Weight (kg)	BMI (kg/m2)	Waist circumference (cm)	WHtR
		100-250 (0)	12-300 (0)	10-80 (3)	30-200 (0)	0.2-1.6 (0)
	Blood pressure (408)	SBP (mmHg)	DBP (mmHg)	Pulse rate (bpm)
		70-270 (1)	30-150 (406)*	30-220 (1)
	Lipids (36)	TC (mmol/L)	HDL (mmol/L)
		1.75-20 (3)	0.4-5.0 (33)
	Glycaemia (3)	HbA1c (%)
		3-18 (3)
	Kidney (18)	Serum creatinine (μmol/L)	eGFR (mL/min/1.73m2)
		8-1800 (0)	5-250 (18)
	*Eighty one percent (326) of these 406 participants were dropped because all their DBP measurements were recorded as 0 mmHg.
